# Supplementary material for: ﻿First data on the Hirudinea fauna of lotic ecosystems of the Khanty-Mansi Autonomous Area (Russia)
Source: Zookeys. 2022 Jan 19;1082:73–85. doi: 10.3897/zookeys.1082.71859 (PMC8791916; doi:10.3897/zookeys.1082.71859)
Supplement: XML Treatment for Alboglossiphonia hyalina [file zookeys.1082.71859-treatment1.xml]

<!DOCTYPE tp:taxon-treatment
  PUBLIC "-//TaxonX//DTD Taxonomic Treatment Publishing DTD v0 20100105//EN" "tax-treatment-NSO.dtd">
<tp:taxon-treatment xmlns:tp="http://www.plazi.org/taxpub"><tp:treatment-meta><kwd-group><label>Taxon classification</label><kwd>
                  <named-content content-type="kingdom">Animalia</named-content>
                </kwd><kwd>
                  <named-content content-type="order">Rhynchobdellida</named-content>
                </kwd><kwd>
                  <named-content content-type="family">Glossiphoniidae</named-content>
                </kwd></kwd-group><mixed-citation publication-type="journal"><person-group><name><surname>Fedorova</surname><given-names>Lyudmila I.</given-names></name><name><surname>Kaygorodova</surname><given-names>Irina A.</given-names></name></person-group><article-title>﻿First data on the <tp:taxon-name><tp:taxon-name-part taxon-name-part-type="subclass">Hirudinea</tp:taxon-name-part></tp:taxon-name> fauna of lotic ecosystems of the Khanty-Mansi Autonomous Area (Russia)</article-title><source>Zookeys</source><day>19</day><month>01</month><year>2022</year><volume>1082</volume><fpage>73</fpage><lpage>85</lpage><pub-id pub-id-type="doi">10.3897/zookeys.1082.71859</pub-id></mixed-citation></tp:treatment-meta><tp:nomenclature><label>﻿</label><tp:taxon-name>
                <object-id xmlns:xlink="http://www.w3.org/1999/xlink" content-type="arpha" xlink:type="simple">35F98366-FAFA-5AA5-AB1D-32E2A63346FB</object-id>
                <tp:taxon-name-part taxon-name-part-type="genus" reg="Alboglossiphonia">Alboglossiphonia</tp:taxon-name-part>
                <tp:taxon-name-part taxon-name-part-type="species" reg="hyalina">hyalina</tp:taxon-name-part>
              </tp:taxon-name><tp:taxon-authority>(Müller, 1774)</tp:taxon-authority><tp:nomenclature-citation-list><tp:nomenclature-citation><tp:taxon-name>
                    <tp:taxon-name-part taxon-name-part-type="genus" reg="Hirudo">Hirudo</tp:taxon-name-part>
                    <tp:taxon-name-part taxon-name-part-type="species" reg="hyalina">hyalina</tp:taxon-name-part>
                  </tp:taxon-name><comment>Müller 1774</comment></tp:nomenclature-citation><tp:nomenclature-citation><tp:taxon-name>
                    <tp:taxon-name-part taxon-name-part-type="genus" reg="Clepsine">Clepsine</tp:taxon-name-part>
                    <tp:taxon-name-part taxon-name-part-type="species" reg="hyalina">hyalina</tp:taxon-name-part>
                  </tp:taxon-name><comment>Moqun-Tandon 1826</comment></tp:nomenclature-citation><tp:nomenclature-citation><tp:taxon-name>
                    <tp:taxon-name-part taxon-name-part-type="genus" reg="Glossobdella">Glossobdella</tp:taxon-name-part>
                    <tp:taxon-name-part taxon-name-part-type="species" reg="hyalina">hyalina</tp:taxon-name-part>
                  </tp:taxon-name><comment>De Blainville1827</comment></tp:nomenclature-citation><tp:nomenclature-citation><tp:taxon-name>
                    <tp:taxon-name-part taxon-name-part-type="genus" reg="Glossiphonia">Glossiphonia</tp:taxon-name-part>
                    <tp:taxon-name-part taxon-name-part-type="species" reg="heteroclita">heteroclita</tp:taxon-name-part>
                    <tp:taxon-name-part taxon-name-part-type="infraspecific-rank">f.</tp:taxon-name-part>
                    <tp:taxon-name-part taxon-name-part-type="form" reg="hyalina">hyalina</tp:taxon-name-part>
                  </tp:taxon-name><comment>Pawlowski 1936</comment></tp:nomenclature-citation></tp:nomenclature-citation-list></tp:nomenclature><tp:treatment-sec sec-type="distribution" id="SECID0ENYAE"><title>Geographical distribution.</title><p>Palaearctic region. This species is rare in Europe (<xref ref-type="bibr" rid="B25">Nesemann and Neubert 1999</xref>) but abundant in Eastern Siberia (<xref ref-type="bibr" rid="B17">Kaygorodova et al. 2013</xref>).</p></tp:treatment-sec><tp:treatment-sec sec-type="Location" id="SECID0E2YAE"><title>Location.</title><p>Not an abundant species. Point occurrence in floodplain water bodies of the Irtysh River (61°0'58"N, 69°9'26"E).</p></tp:treatment-sec><ref-list><ref id="B25"><mixed-citation xmlns:xlink="http://www.w3.org/1999/xlink" xlink:type="simple"><person-group><name name-style="western"><surname>Nesemann</surname><given-names>H</given-names></name><name name-style="western"><surname>Neubert</surname><given-names>E</given-names></name></person-group> (<year>1999</year>) <article-title><tp:taxon-name><tp:taxon-name-part taxon-name-part-type="class">Clitellata</tp:taxon-name-part></tp:taxon-name>, Branchiobdellada, Acanthobdellada, <tp:taxon-name><tp:taxon-name-part taxon-name-part-type="subclass">Hirudinea</tp:taxon-name-part></tp:taxon-name>.</article-title><source>Spectrum Akademischer Verlag, Berlin,</source><volume>6</volume>(<issue>2</issue>): <fpage>1</fpage>–<lpage>178</lpage>.</mixed-citation></ref><ref id="B17"><mixed-citation xmlns:xlink="http://www.w3.org/1999/xlink" xlink:type="simple"><person-group><name name-style="western"><surname>Kaygorodova</surname><given-names>IA</given-names></name><name name-style="western"><surname>Dzyuba</surname><given-names>EV</given-names></name><name name-style="western"><surname>Sorokovikova</surname><given-names>NV</given-names></name></person-group> (<year>2013</year>) <article-title>First records of potamic leech fauna of Eastern Siberia, Russia.</article-title><source>Dataset Papers in Biology</source><volume>2013</volume>: <fpage>1</fpage>–<lpage>6</lpage>. <ext-link xlink:href="10.7167/2013/362683" ext-link-type="doi" xlink:type="simple">https://doi.org/10.7167/2013/362683</ext-link></mixed-citation></ref></ref-list></tp:taxon-treatment>
