# Supplementary material for: ﻿First data on the Hirudinea fauna of lotic ecosystems of the Khanty-Mansi Autonomous Area (Russia)
Source: Zookeys. 2022 Jan 19;1082:73–85. doi: 10.3897/zookeys.1082.71859 (PMC8791916; doi:10.3897/zookeys.1082.71859)
Supplement: XML Treatment for Glossiphonia complanata [file zookeys.1082.71859-treatment2.xml]

<!DOCTYPE tp:taxon-treatment
  PUBLIC "-//TaxonX//DTD Taxonomic Treatment Publishing DTD v0 20100105//EN" "tax-treatment-NSO.dtd">
<tp:taxon-treatment xmlns:tp="http://www.plazi.org/taxpub"><tp:treatment-meta><kwd-group><label>Taxon classification</label><kwd>
                  <named-content content-type="kingdom">Animalia</named-content>
                </kwd><kwd>
                  <named-content content-type="order">Rhynchobdellida</named-content>
                </kwd><kwd>
                  <named-content content-type="family">Glossiphoniidae</named-content>
                </kwd></kwd-group><mixed-citation publication-type="journal"><person-group><name><surname>Fedorova</surname><given-names>Lyudmila I.</given-names></name><name><surname>Kaygorodova</surname><given-names>Irina A.</given-names></name></person-group><article-title>﻿First data on the <tp:taxon-name><tp:taxon-name-part taxon-name-part-type="subclass">Hirudinea</tp:taxon-name-part></tp:taxon-name> fauna of lotic ecosystems of the Khanty-Mansi Autonomous Area (Russia)</article-title><source>Zookeys</source><day>19</day><month>01</month><year>2022</year><volume>1082</volume><fpage>73</fpage><lpage>85</lpage><pub-id pub-id-type="doi">10.3897/zookeys.1082.71859</pub-id></mixed-citation></tp:treatment-meta><tp:nomenclature><label>﻿</label><tp:taxon-name>
                <object-id xmlns:xlink="http://www.w3.org/1999/xlink" content-type="arpha" xlink:type="simple">D530E904-7C8A-5243-B6B7-5708BEEE05AF</object-id>
                <tp:taxon-name-part taxon-name-part-type="genus" reg="Glossiphonia">Glossiphonia</tp:taxon-name-part>
                <tp:taxon-name-part taxon-name-part-type="species" reg="complanata">complanata</tp:taxon-name-part>
              </tp:taxon-name><tp:taxon-authority>(Linnaeus, 1758)</tp:taxon-authority><tp:nomenclature-citation-list><tp:nomenclature-citation><tp:taxon-name>
                    <tp:taxon-name-part taxon-name-part-type="genus" reg="Hirudo">Hirudo</tp:taxon-name-part>
                    <tp:taxon-name-part taxon-name-part-type="species" reg="complanata">complanata</tp:taxon-name-part>
                  </tp:taxon-name><comment>Linnaeus, 1758</comment></tp:nomenclature-citation><tp:nomenclature-citation><tp:taxon-name>
                    <tp:taxon-name-part taxon-name-part-type="genus" reg="Glossiphonia">Glossiphonia</tp:taxon-name-part>
                    <tp:taxon-name-part taxon-name-part-type="species" reg="tuberculate">tuberculate</tp:taxon-name-part>
                  </tp:taxon-name><comment>Johnson, 1816</comment></tp:nomenclature-citation><tp:nomenclature-citation><tp:taxon-name>
                    <tp:taxon-name-part taxon-name-part-type="genus" reg="Glossiphonia">Glossiphonia</tp:taxon-name-part>
                    <tp:taxon-name-part taxon-name-part-type="species" reg="complanata">complanata</tp:taxon-name-part>
                  </tp:taxon-name><comment>Blanchard, 1894</comment></tp:nomenclature-citation></tp:nomenclature-citation-list></tp:nomenclature><tp:treatment-sec sec-type="distribution" id="SECID0EV2AE"><title>Geographical distribution.</title><p>Palaearctic region. Previously mentioned as Holarctic. However, recent molecular studies confuted its findings in North America (<xref ref-type="bibr" rid="B34">Williams et al. 2013</xref>; <xref ref-type="bibr" rid="B16">Kaygorodova et al. 2020</xref>).</p></tp:treatment-sec><tp:treatment-sec sec-type="Locations" id="SECID0ED3AE"><title>Locations.</title><p>Ob River (<named-content xmlns:xlink="http://www.w3.org/1999/xlink" content-type="dwc:verbatimCoordinates" xlink:type="simple"><named-content content-type="geo-json" specific-use="{&#34;type&#34;:&#34;Point&#34;,&#34;coordinates&#34;:[69.460722,61.093889]}" id="NCID0EM3AE" xlink:type="simple">61°5'38"N, 69°27'38.6"E</named-content></named-content>; <named-content xmlns:xlink="http://www.w3.org/1999/xlink" content-type="dwc:verbatimCoordinates" xlink:type="simple"><named-content content-type="geo-json" specific-use="{&#34;type&#34;:&#34;Point&#34;,&#34;coordinates&#34;:[68.777222,60.965556]}" id="NCID0EU3AE" xlink:type="simple">60°57'56"N, 68°46'38"E</named-content></named-content>), Kabaniy stream (<named-content xmlns:xlink="http://www.w3.org/1999/xlink" content-type="dwc:verbatimCoordinates" xlink:type="simple"><named-content content-type="geo-json" specific-use="{&#34;type&#34;:&#34;Point&#34;,&#34;coordinates&#34;:[68.715278,60.901111]}" id="NCID0E33AE" xlink:type="simple">60°54'4"N, 68°42'55"E</named-content></named-content>), Okhotnichiy stream (<named-content xmlns:xlink="http://www.w3.org/1999/xlink" content-type="dwc:verbatimCoordinates" xlink:type="simple"><named-content content-type="geo-json" specific-use="{&#34;type&#34;:&#34;Point&#34;,&#34;coordinates&#34;:[68.697778,60.935833]}" id="NCID0EE4AE" xlink:type="simple">60°56'9"N, 68°41'52"E</named-content></named-content>), Irtysh River (<named-content xmlns:xlink="http://www.w3.org/1999/xlink" content-type="dwc:verbatimCoordinates" xlink:type="simple"><named-content content-type="geo-json" specific-use="{&#34;type&#34;:&#34;Point&#34;,&#34;coordinates&#34;:[69.157222,61.016111]}" id="NCID0EM4AE" xlink:type="simple">61°0'58"N, 69°9'26"E</named-content></named-content>; <named-content xmlns:xlink="http://www.w3.org/1999/xlink" content-type="dwc:verbatimCoordinates" xlink:type="simple"><named-content content-type="geo-json" specific-use="{&#34;type&#34;:&#34;Point&#34;,&#34;coordinates&#34;:[68.986111,61.003889]}" id="NCID0EU4AE" xlink:type="simple">61°0'14"N, 68°59'10"E</named-content></named-content>; <named-content xmlns:xlink="http://www.w3.org/1999/xlink" content-type="dwc:verbatimCoordinates" xlink:type="simple"><named-content content-type="geo-json" specific-use="{&#34;type&#34;:&#34;Point&#34;,&#34;coordinates&#34;:[68.988611,60.999167]}" id="NCID0E34AE" xlink:type="simple">60°59'57"N, 68°59'19"E</named-content></named-content>; <named-content xmlns:xlink="http://www.w3.org/1999/xlink" content-type="dwc:verbatimCoordinates" xlink:type="simple"><named-content content-type="geo-json" specific-use="{&#34;type&#34;:&#34;Point&#34;,&#34;coordinates&#34;:[68.989444,60.993611]}" id="NCID0EE5AE" xlink:type="simple">60°59'37"N, 68°59'22"E</named-content></named-content>), Wachem-peu River (<named-content xmlns:xlink="http://www.w3.org/1999/xlink" content-type="dwc:verbatimCoordinates" xlink:type="simple"><named-content content-type="geo-json" specific-use="{&#34;type&#34;:&#34;Point&#34;,&#34;coordinates&#34;:[73.921667,60.276111]}" id="NCID0EM5AE" xlink:type="simple">60°16'34.0"N, 73°55'18.0"E</named-content></named-content>), Lungunigyi River (<named-content xmlns:xlink="http://www.w3.org/1999/xlink" content-type="dwc:verbatimCoordinates" xlink:type="simple"><named-content content-type="geo-json" specific-use="{&#34;type&#34;:&#34;Point&#34;,&#34;coordinates&#34;:[74.205556,60.195278]}" id="NCID0EU5AE" xlink:type="simple">60°11'43.0"N, 74°12'20.0"E</named-content></named-content>), Ugutka River (<named-content xmlns:xlink="http://www.w3.org/1999/xlink" content-type="dwc:verbatimCoordinates" xlink:type="simple"><named-content content-type="geo-json" specific-use="{&#34;type&#34;:&#34;Point&#34;,&#34;coordinates&#34;:[74.062500,60.490556]}" id="NCID0E35AE" xlink:type="simple">60°29'26.0"N, 74°03'45.0"E</named-content></named-content>).</p></tp:treatment-sec><ref-list><ref id="B34"><mixed-citation xmlns:xlink="http://www.w3.org/1999/xlink" xlink:type="simple"><person-group><name name-style="western"><surname>Williams</surname><given-names>B</given-names></name><name name-style="western"><surname>Gelder</surname><given-names>S</given-names></name><name name-style="western"><surname>Proctor</surname><given-names>H</given-names></name><name name-style="western"><surname>Coltman</surname><given-names>D</given-names></name></person-group> (<year>2013</year>) <article-title>Molecular phylogeny of North American <tp:taxon-name><tp:taxon-name-part taxon-name-part-type="order">Branchiobdellida</tp:taxon-name-part></tp:taxon-name> (<tp:taxon-name><tp:taxon-name-part taxon-name-part-type="phylum">Annelida</tp:taxon-name-part></tp:taxon-name>: <tp:taxon-name><tp:taxon-name-part taxon-name-part-type="class">Clitellata</tp:taxon-name-part></tp:taxon-name>).</article-title><source>Molecular Phylogenetics and Evolution</source><volume>66</volume>(<issue>1</issue>): <fpage>30</fpage>–<lpage>42</lpage>. <ext-link xlink:href="10.1016/j.ympev.2012.09.002" ext-link-type="doi" xlink:type="simple">https://doi.org/10.1016/j.ympev.2012.09.002</ext-link></mixed-citation></ref><ref id="B16"><mixed-citation xmlns:xlink="http://www.w3.org/1999/xlink" xlink:type="simple"><person-group><name name-style="western"><surname>Kaygorodova</surname><given-names>IA</given-names></name><name name-style="western"><surname>Bolbat</surname><given-names>NB</given-names></name><name name-style="western"><surname>Bolbat</surname><given-names>AV</given-names></name></person-group> (<year>2020</year>) <article-title>Species delimitation through DNA barcoding of freshwater leeches of the <italic><tp:taxon-name><tp:taxon-name-part taxon-name-part-type="genus">Glossiphonia</tp:taxon-name-part></tp:taxon-name></italic> genus (<tp:taxon-name><tp:taxon-name-part taxon-name-part-type="subclass">Hirudinea</tp:taxon-name-part></tp:taxon-name>: <tp:taxon-name><tp:taxon-name-part taxon-name-part-type="family">Glossiphoniidae</tp:taxon-name-part></tp:taxon-name>) from Eastern Siberia, Russia.</article-title><source>Journal of Zoological Systematics and Evolutionary Research</source><volume>58</volume>: <fpage>1437</fpage>–<lpage>1446</lpage>. <ext-link xlink:href="10.1111/jzs.12385" ext-link-type="doi" xlink:type="simple">https://doi.org/10.1111/jzs.12385</ext-link></mixed-citation></ref></ref-list></tp:taxon-treatment>
