# Supplementary material for: ﻿First data on the Hirudinea fauna of lotic ecosystems of the Khanty-Mansi Autonomous Area (Russia)
Source: Zookeys. 2022 Jan 19;1082:73–85. doi: 10.3897/zookeys.1082.71859 (PMC8791916; doi:10.3897/zookeys.1082.71859)
Supplement: XML Treatment for Glossiphonia concolor [file zookeys.1082.71859-treatment3.xml]

<!DOCTYPE tp:taxon-treatment
  PUBLIC "-//TaxonX//DTD Taxonomic Treatment Publishing DTD v0 20100105//EN" "tax-treatment-NSO.dtd">
<tp:taxon-treatment xmlns:tp="http://www.plazi.org/taxpub"><tp:treatment-meta><kwd-group><label>Taxon classification</label><kwd>
                  <named-content content-type="kingdom">Animalia</named-content>
                </kwd><kwd>
                  <named-content content-type="order">Rhynchobdellida</named-content>
                </kwd><kwd>
                  <named-content content-type="family">Glossiphoniidae</named-content>
                </kwd></kwd-group><mixed-citation publication-type="journal"><person-group><name><surname>Fedorova</surname><given-names>Lyudmila I.</given-names></name><name><surname>Kaygorodova</surname><given-names>Irina A.</given-names></name></person-group><article-title>﻿First data on the <tp:taxon-name><tp:taxon-name-part taxon-name-part-type="subclass">Hirudinea</tp:taxon-name-part></tp:taxon-name> fauna of lotic ecosystems of the Khanty-Mansi Autonomous Area (Russia)</article-title><source>Zookeys</source><day>19</day><month>01</month><year>2022</year><volume>1082</volume><fpage>73</fpage><lpage>85</lpage><pub-id pub-id-type="doi">10.3897/zookeys.1082.71859</pub-id></mixed-citation></tp:treatment-meta><tp:nomenclature><label>﻿</label><tp:taxon-name>
                <object-id xmlns:xlink="http://www.w3.org/1999/xlink" content-type="arpha" xlink:type="simple">0D00C530-2E8D-5045-93D9-AEAFB82343D4</object-id>
                <tp:taxon-name-part taxon-name-part-type="genus" reg="Glossiphonia">Glossiphonia</tp:taxon-name-part>
                <tp:taxon-name-part taxon-name-part-type="species" reg="concolor">concolor</tp:taxon-name-part>
              </tp:taxon-name><tp:taxon-authority>(Aphathy, 1888)</tp:taxon-authority><tp:nomenclature-citation-list><tp:nomenclature-citation><tp:taxon-name>
                    <tp:taxon-name-part taxon-name-part-type="genus" reg="Clepsine">Clepsine</tp:taxon-name-part>
                    <tp:taxon-name-part taxon-name-part-type="species" reg="concolor">concolor</tp:taxon-name-part>
                  </tp:taxon-name><comment>Apathy, 1888</comment></tp:nomenclature-citation><tp:nomenclature-citation><tp:taxon-name>
                    <tp:taxon-name-part taxon-name-part-type="genus" reg="Glossiphonia">Glossiphonia</tp:taxon-name-part>
                    <tp:taxon-name-part taxon-name-part-type="species" reg="concolor">concolor</tp:taxon-name-part>
                  </tp:taxon-name><comment>Livanow, 1903</comment></tp:nomenclature-citation></tp:nomenclature-citation-list></tp:nomenclature><tp:treatment-sec sec-type="distribution" id="SECID0E6AAG"><title>Geographical distribution.</title><p>Palaearctic region. Distributed in northern, central, and eastern Europe (<xref ref-type="bibr" rid="B25">Nesemann and Neubert 1999</xref>). There is information about its occurrence in Iran (<xref ref-type="bibr" rid="B6">Darabi-Darestani et al. 2016</xref>) and occasionally in Eastern Siberia (<xref ref-type="bibr" rid="B15">Kaygorodova and Pronin 2013</xref>).</p></tp:treatment-sec><tp:treatment-sec sec-type="Locations" id="SECID0ERBAG"><title>Locations.</title><p>Schekurya River (<named-content xmlns:xlink="http://www.w3.org/1999/xlink" content-type="dwc:verbatimCoordinates" xlink:type="simple"><named-content content-type="geo-json" specific-use="{&#34;type&#34;:&#34;Point&#34;,&#34;coordinates&#34;:[60.906661,64.264542]}" id="NCID0E1BAG" xlink:type="simple">64°15'52.35"N, 60°54'23.98"E</named-content></named-content>), Yatria River (<named-content xmlns:xlink="http://www.w3.org/1999/xlink" content-type="dwc:verbatimCoordinates" xlink:type="simple"><named-content content-type="geo-json" specific-use="{&#34;type&#34;:&#34;Point&#34;,&#34;coordinates&#34;:[60.877500,64.263889]}" id="NCID0ECCAG" xlink:type="simple">64°15'50"N, 60°52'39"E</named-content></named-content>), Ob River (<named-content xmlns:xlink="http://www.w3.org/1999/xlink" content-type="dwc:verbatimCoordinates" xlink:type="simple"><named-content content-type="geo-json" specific-use="{&#34;type&#34;:&#34;Point&#34;,&#34;coordinates&#34;:[69.460722,61.093889]}" id="NCID0EKCAG" xlink:type="simple">61°5'38.0"N, 69°27'38.6"E</named-content></named-content>; <named-content xmlns:xlink="http://www.w3.org/1999/xlink" content-type="dwc:verbatimCoordinates" xlink:type="simple"><named-content content-type="geo-json" specific-use="{&#34;type&#34;:&#34;Point&#34;,&#34;coordinates&#34;:[69.462778,61.096389]}" id="NCID0ESCAG" xlink:type="simple">61°5'47"N, 69°27'46"E</named-content></named-content>; <named-content xmlns:xlink="http://www.w3.org/1999/xlink" content-type="dwc:verbatimCoordinates" xlink:type="simple"><named-content content-type="geo-json" specific-use="{&#34;type&#34;:&#34;Point&#34;,&#34;coordinates&#34;:[68.657500,60.953611]}" id="NCID0E1CAG" xlink:type="simple">60°57'13"N, 68°39'27"E</named-content></named-content>), Saima River (<named-content xmlns:xlink="http://www.w3.org/1999/xlink" content-type="dwc:verbatimCoordinates" xlink:type="simple"><named-content content-type="geo-json" specific-use="{&#34;type&#34;:&#34;Point&#34;,&#34;coordinates&#34;:[73.419306,61.244750]}" id="NCID0ECDAG" xlink:type="simple">61°14'41.1"N, 73°25'09.5"E</named-content></named-content>; <named-content xmlns:xlink="http://www.w3.org/1999/xlink" content-type="dwc:verbatimCoordinates" xlink:type="simple"><named-content content-type="geo-json" specific-use="{&#34;type&#34;:&#34;Point&#34;,&#34;coordinates&#34;:[73.414750,61.242389]}" id="NCID0EKDAG" xlink:type="simple">61°14'32.6"N, 73°24'53.1"E</named-content></named-content>), Shaitanskaya River (<named-content xmlns:xlink="http://www.w3.org/1999/xlink" content-type="dwc:verbatimCoordinates" xlink:type="simple"><named-content content-type="geo-json" specific-use="{&#34;type&#34;:&#34;Point&#34;,&#34;coordinates&#34;:[69.481083,61.080667]}" id="NCID0ESDAG" xlink:type="simple">61°4'50.4"N, 69°28'51.9"E</named-content></named-content>), Zhivoy stream (<named-content xmlns:xlink="http://www.w3.org/1999/xlink" content-type="dwc:verbatimCoordinates" xlink:type="simple"><named-content content-type="geo-json" specific-use="{&#34;type&#34;:&#34;Point&#34;,&#34;coordinates&#34;:[68.694444,60.889444]}" id="NCID0E1DAG" xlink:type="simple">60°53'22"N, 68°41'40"E</named-content></named-content>), Irtysh River (<named-content xmlns:xlink="http://www.w3.org/1999/xlink" content-type="dwc:verbatimCoordinates" xlink:type="simple"><named-content content-type="geo-json" specific-use="{&#34;type&#34;:&#34;Point&#34;,&#34;coordinates&#34;:[69.138889,61.022500]}" id="NCID0ECEAG" xlink:type="simple">61°1'21"N, 69°8'20"E</named-content></named-content>; <named-content xmlns:xlink="http://www.w3.org/1999/xlink" content-type="dwc:verbatimCoordinates" xlink:type="simple"><named-content content-type="geo-json" specific-use="{&#34;type&#34;:&#34;Point&#34;,&#34;coordinates&#34;:[69.157222,61.016111]}" id="NCID0EKEAG" xlink:type="simple">61°0'58"N, 69°9'26"E</named-content></named-content>), Bolshoi Yugan River (<named-content xmlns:xlink="http://www.w3.org/1999/xlink" content-type="dwc:verbatimCoordinates" xlink:type="simple"><named-content content-type="geo-json" specific-use="{&#34;type&#34;:&#34;Point&#34;,&#34;coordinates&#34;:[73.892222,60.293889]}" id="NCID0ESEAG" xlink:type="simple">60°17'38.0"N, 73°53'32.0"E</named-content></named-content>), Malyi Yugan River (<named-content xmlns:xlink="http://www.w3.org/1999/xlink" content-type="dwc:verbatimCoordinates" xlink:type="simple"><named-content content-type="geo-json" specific-use="{&#34;type&#34;:&#34;Point&#34;,&#34;coordinates&#34;:[74.467194,60.522861]}" id="NCID0E1EAG" xlink:type="simple">60°31'22.3"N, 74°28'01.9"E</named-content></named-content>), and Wachem-peu River (<named-content xmlns:xlink="http://www.w3.org/1999/xlink" content-type="dwc:verbatimCoordinates" xlink:type="simple"><named-content content-type="geo-json" specific-use="{&#34;type&#34;:&#34;Point&#34;,&#34;coordinates&#34;:[73.922806,60.271389]}" id="NCID0ECFAG" xlink:type="simple">60°16'17.0"N, 73°55'22.1"E</named-content></named-content>).</p></tp:treatment-sec><ref-list><ref id="B25"><mixed-citation xmlns:xlink="http://www.w3.org/1999/xlink" xlink:type="simple"><person-group><name name-style="western"><surname>Nesemann</surname><given-names>H</given-names></name><name name-style="western"><surname>Neubert</surname><given-names>E</given-names></name></person-group> (<year>1999</year>) <article-title><tp:taxon-name><tp:taxon-name-part taxon-name-part-type="class">Clitellata</tp:taxon-name-part></tp:taxon-name>, Branchiobdellada, Acanthobdellada, <tp:taxon-name><tp:taxon-name-part taxon-name-part-type="subclass">Hirudinea</tp:taxon-name-part></tp:taxon-name>.</article-title><source>Spectrum Akademischer Verlag, Berlin,</source><volume>6</volume>(<issue>2</issue>): <fpage>1</fpage>–<lpage>178</lpage>.</mixed-citation></ref><ref id="B6"><mixed-citation xmlns:xlink="http://www.w3.org/1999/xlink" xlink:type="simple"><person-group><name name-style="western"><surname>Darabi-Darestani</surname><given-names>K</given-names></name><name name-style="western"><surname>Sari</surname><given-names>A</given-names></name><name name-style="western"><surname>Sarafrazi</surname><given-names>A</given-names></name></person-group> (<year>2016</year>) <article-title>Five new records and annotated checklist of the leeches (<tp:taxon-name><tp:taxon-name-part taxon-name-part-type="phylum">Annelida</tp:taxon-name-part></tp:taxon-name>: <tp:taxon-name><tp:taxon-name-part taxon-name-part-type="class">Hirudinida</tp:taxon-name-part></tp:taxon-name>) of Iran.</article-title><source>Zootaxa</source><volume>4170</volume>(<issue>1</issue>): <fpage>041</fpage>–<lpage>070</lpage>. <ext-link xlink:href="10.11646/zootaxa.4170.1.2" ext-link-type="doi" xlink:type="simple">https://doi.org/10.11646/zootaxa.4170.1.2</ext-link></mixed-citation></ref><ref id="B15"><mixed-citation xmlns:xlink="http://www.w3.org/1999/xlink" xlink:type="simple"><person-group><name name-style="western"><surname>Kaygorodova</surname><given-names>IA</given-names></name><name name-style="western"><surname>Pronin</surname><given-names>NM</given-names></name></person-group> (<year>2013</year>) <article-title>New records of Lake Baikal leech fauna: species diversity and spatial distribution in Chivyrkuy Gulf.</article-title><source>The Scientific World Journal</source><volume>2013</volume>: <fpage>1</fpage>–<lpage>10</lpage>. <ext-link xlink:href="10.1155/2013/206590" ext-link-type="doi" xlink:type="simple">http://dx.doi.org/10.1155/2013/206590</ext-link></mixed-citation></ref></ref-list></tp:taxon-treatment>
