# Supplementary material for: ﻿First data on the Hirudinea fauna of lotic ecosystems of the Khanty-Mansi Autonomous Area (Russia)
Source: Zookeys. 2022 Jan 19;1082:73–85. doi: 10.3897/zookeys.1082.71859 (PMC8791916; doi:10.3897/zookeys.1082.71859)
Supplement: XML Treatment for Glossiphonia verrucata [file zookeys.1082.71859-treatment4.xml]

<!DOCTYPE tp:taxon-treatment
  PUBLIC "-//TaxonX//DTD Taxonomic Treatment Publishing DTD v0 20100105//EN" "tax-treatment-NSO.dtd">
<tp:taxon-treatment xmlns:tp="http://www.plazi.org/taxpub"><tp:treatment-meta><kwd-group><label>Taxon classification</label><kwd>
                  <named-content content-type="kingdom">Animalia</named-content>
                </kwd><kwd>
                  <named-content content-type="order">Rhynchobdellida</named-content>
                </kwd><kwd>
                  <named-content content-type="family">Glossiphoniidae</named-content>
                </kwd></kwd-group><mixed-citation publication-type="journal"><person-group><name><surname>Fedorova</surname><given-names>Lyudmila I.</given-names></name><name><surname>Kaygorodova</surname><given-names>Irina A.</given-names></name></person-group><article-title>﻿First data on the <tp:taxon-name><tp:taxon-name-part taxon-name-part-type="subclass">Hirudinea</tp:taxon-name-part></tp:taxon-name> fauna of lotic ecosystems of the Khanty-Mansi Autonomous Area (Russia)</article-title><source>Zookeys</source><day>19</day><month>01</month><year>2022</year><volume>1082</volume><fpage>73</fpage><lpage>85</lpage><pub-id pub-id-type="doi">10.3897/zookeys.1082.71859</pub-id></mixed-citation></tp:treatment-meta><tp:nomenclature><label>﻿</label><tp:taxon-name>
                <object-id xmlns:xlink="http://www.w3.org/1999/xlink" content-type="arpha" xlink:type="simple">EC20FEA3-FDC7-5F93-B5F9-622F93D15B35</object-id>
                <tp:taxon-name-part taxon-name-part-type="genus" reg="Glossiphonia">Glossiphonia</tp:taxon-name-part>
                <tp:taxon-name-part taxon-name-part-type="species" reg="verrucata">verrucata</tp:taxon-name-part>
              </tp:taxon-name><tp:taxon-authority>(F. Müller, 1844)</tp:taxon-authority><tp:nomenclature-citation-list><tp:nomenclature-citation><tp:taxon-name>
                    <tp:taxon-name-part taxon-name-part-type="genus" reg="Clepsine">Clepsine</tp:taxon-name-part>
                    <tp:taxon-name-part taxon-name-part-type="species" reg="verrucata">verrucata</tp:taxon-name-part>
                  </tp:taxon-name><comment>Müller, 1844</comment></tp:nomenclature-citation><tp:nomenclature-citation><tp:taxon-name>
                    <tp:taxon-name-part taxon-name-part-type="genus" reg="Glossiphonia">Glossiphonia</tp:taxon-name-part>
                    <tp:taxon-name-part taxon-name-part-type="species" reg="verrucata">verrucata</tp:taxon-name-part>
                  </tp:taxon-name><comment>Johansson, 1909</comment></tp:nomenclature-citation><tp:nomenclature-citation><tp:taxon-name>
                    <tp:taxon-name-part taxon-name-part-type="genus" reg="Batracobdella">Batracobdella</tp:taxon-name-part>
                    <tp:taxon-name-part taxon-name-part-type="species" reg="verrucata">verrucata</tp:taxon-name-part>
                  </tp:taxon-name><comment>Pawlowski, 1936</comment></tp:nomenclature-citation><tp:nomenclature-citation><tp:taxon-name>
                    <tp:taxon-name-part taxon-name-part-type="genus" reg="Boreobdella">Boreobdella</tp:taxon-name-part>
                    <tp:taxon-name-part taxon-name-part-type="species" reg="verrucata">verrucata</tp:taxon-name-part>
                  </tp:taxon-name><comment>Lukin, 1956</comment></tp:nomenclature-citation></tp:nomenclature-citation-list></tp:nomenclature><tp:treatment-sec sec-type="distribution" id="SECID0E3HAG"><title>Geographical distribution.</title><p>Palaearctic region. Although <italic><tp:taxon-name><tp:taxon-name-part taxon-name-part-type="genus" reg="Glossiphonia">G.</tp:taxon-name-part><tp:taxon-name-part taxon-name-part-type="species" reg="verrucata">verrucata</tp:taxon-name-part></tp:taxon-name></italic> is a rare species, it nevertheless has an extensive distribution within the Palaearctic. The boreal species inhabits northern Eurasia (<xref ref-type="bibr" rid="B21">Lukin 1976</xref>). There are recent findings from the Kharbey lake system, Russian North (<xref ref-type="bibr" rid="B3">Baturina et al. 2020</xref>) and the basins of the Lena River and Lake Baikal, Eastern Siberia (<xref ref-type="bibr" rid="B16">Kaygorodova et al. 2020</xref>).</p></tp:treatment-sec><tp:treatment-sec sec-type="Locations" id="SECID0EZIAG"><title>Locations.</title><p>Not an abundant species. Point occurrence in Shaitanskaya River (<named-content xmlns:xlink="http://www.w3.org/1999/xlink" content-type="dwc:verbatimCoordinates" xlink:type="simple"><named-content content-type="geo-json" specific-use="{&#34;type&#34;:&#34;Point&#34;,&#34;coordinates&#34;:[69.481083,61.080667]}" id="NCID0ECJAG" xlink:type="simple">61°4'50.4"N, 69°28'51.9"E</named-content></named-content>) and Kabaniy stream (<named-content xmlns:xlink="http://www.w3.org/1999/xlink" content-type="dwc:verbatimCoordinates" xlink:type="simple"><named-content content-type="geo-json" specific-use="{&#34;type&#34;:&#34;Point&#34;,&#34;coordinates&#34;:[68.715278,60.901111]}" id="NCID0EKJAG" xlink:type="simple">60°54'4"N, 68°42'55"E</named-content></named-content>).</p></tp:treatment-sec><ref-list><ref id="B21"><mixed-citation xmlns:xlink="http://www.w3.org/1999/xlink" xlink:type="simple"><person-group><name name-style="western"><surname>Lukin</surname><given-names>EI</given-names></name></person-group> (<year>1976</year>) <source>The Leech Fauna of the Soviet Union: Leeches in Fresh and Brackish Water Bodies.</source><publisher-name>Nauka</publisher-name>, <publisher-loc>Leningrad</publisher-loc>, <size units="page">284 pp</size>.</mixed-citation></ref><ref id="B3"><mixed-citation xmlns:xlink="http://www.w3.org/1999/xlink" xlink:type="simple"><person-group><name name-style="western"><surname>Baturina</surname><given-names>MA</given-names></name><name name-style="western"><surname>Kaygorodova</surname><given-names>IA</given-names></name><name name-style="western"><surname>Loskutova</surname><given-names>OA</given-names></name></person-group> (<year>2020</year>) <article-title>New data on species diversity of <tp:taxon-name><tp:taxon-name-part taxon-name-part-type="phylum">Annelida</tp:taxon-name-part></tp:taxon-name> (<tp:taxon-name><tp:taxon-name-part taxon-name-part-type="subclass">Oligochaeta</tp:taxon-name-part></tp:taxon-name>, Huridinea) in the Kharbey lakes system, Bolchezemelskaya tundra (Russia).</article-title><source>ZooKeys</source><volume>910</volume>: <fpage>43</fpage>–<lpage>78</lpage>. <ext-link xlink:href="10.3897/zookeys.910.48486" ext-link-type="doi" xlink:type="simple">https://doi.org/10.3897/zookeys.910.48486</ext-link></mixed-citation></ref><ref id="B16"><mixed-citation xmlns:xlink="http://www.w3.org/1999/xlink" xlink:type="simple"><person-group><name name-style="western"><surname>Kaygorodova</surname><given-names>IA</given-names></name><name name-style="western"><surname>Bolbat</surname><given-names>NB</given-names></name><name name-style="western"><surname>Bolbat</surname><given-names>AV</given-names></name></person-group> (<year>2020</year>) <article-title>Species delimitation through DNA barcoding of freshwater leeches of the <italic><tp:taxon-name><tp:taxon-name-part taxon-name-part-type="genus">Glossiphonia</tp:taxon-name-part></tp:taxon-name></italic> genus (<tp:taxon-name><tp:taxon-name-part taxon-name-part-type="subclass">Hirudinea</tp:taxon-name-part></tp:taxon-name>: <tp:taxon-name><tp:taxon-name-part taxon-name-part-type="family">Glossiphoniidae</tp:taxon-name-part></tp:taxon-name>) from Eastern Siberia, Russia.</article-title><source>Journal of Zoological Systematics and Evolutionary Research</source><volume>58</volume>: <fpage>1437</fpage>–<lpage>1446</lpage>. <ext-link xlink:href="10.1111/jzs.12385" ext-link-type="doi" xlink:type="simple">https://doi.org/10.1111/jzs.12385</ext-link></mixed-citation></ref></ref-list></tp:taxon-treatment>
