# Supplementary material for: ﻿First data on the Hirudinea fauna of lotic ecosystems of the Khanty-Mansi Autonomous Area (Russia)
Source: Zookeys. 2022 Jan 19;1082:73–85. doi: 10.3897/zookeys.1082.71859 (PMC8791916; doi:10.3897/zookeys.1082.71859)
Supplement: XML Treatment for Helobdella stagnalis [file zookeys.1082.71859-treatment5.xml]

<!DOCTYPE tp:taxon-treatment
  PUBLIC "-//TaxonX//DTD Taxonomic Treatment Publishing DTD v0 20100105//EN" "tax-treatment-NSO.dtd">
<tp:taxon-treatment xmlns:tp="http://www.plazi.org/taxpub"><tp:treatment-meta><kwd-group><label>Taxon classification</label><kwd>
                  <named-content content-type="kingdom">Animalia</named-content>
                </kwd><kwd>
                  <named-content content-type="order">Rhynchobdellida</named-content>
                </kwd><kwd>
                  <named-content content-type="family">Glossiphoniidae</named-content>
                </kwd></kwd-group><mixed-citation publication-type="journal"><person-group><name><surname>Fedorova</surname><given-names>Lyudmila I.</given-names></name><name><surname>Kaygorodova</surname><given-names>Irina A.</given-names></name></person-group><article-title>﻿First data on the <tp:taxon-name><tp:taxon-name-part taxon-name-part-type="subclass">Hirudinea</tp:taxon-name-part></tp:taxon-name> fauna of lotic ecosystems of the Khanty-Mansi Autonomous Area (Russia)</article-title><source>Zookeys</source><day>19</day><month>01</month><year>2022</year><volume>1082</volume><fpage>73</fpage><lpage>85</lpage><pub-id pub-id-type="doi">10.3897/zookeys.1082.71859</pub-id></mixed-citation></tp:treatment-meta><tp:nomenclature><label>﻿</label><tp:taxon-name>
                <object-id xmlns:xlink="http://www.w3.org/1999/xlink" content-type="arpha" xlink:type="simple">745EBD01-D5A2-5552-AF81-F03C8F276D64</object-id>
                <tp:taxon-name-part taxon-name-part-type="genus" reg="Helobdella">Helobdella</tp:taxon-name-part>
                <tp:taxon-name-part taxon-name-part-type="species" reg="stagnalis">stagnalis</tp:taxon-name-part>
              </tp:taxon-name><tp:taxon-authority>(Linnaeus, 1758)</tp:taxon-authority><tp:nomenclature-citation-list><tp:nomenclature-citation><tp:taxon-name>
                    <tp:taxon-name-part taxon-name-part-type="genus" reg="Hirudo">Hirudo</tp:taxon-name-part>
                    <tp:taxon-name-part taxon-name-part-type="species" reg="stagnalis">stagnalis</tp:taxon-name-part>
                  </tp:taxon-name><comment>Linnaeus, 1758</comment></tp:nomenclature-citation><tp:nomenclature-citation><tp:taxon-name>
                    <tp:taxon-name-part taxon-name-part-type="genus" reg="Glossiphonia">Glossiphonia</tp:taxon-name-part>
                    <tp:taxon-name-part taxon-name-part-type="species" reg="stagnalis">stagnalis</tp:taxon-name-part>
                  </tp:taxon-name><comment>Blanchard, 1894</comment></tp:nomenclature-citation><tp:nomenclature-citation><tp:taxon-name><tp:taxon-name-part taxon-name-part-type="genus" reg="Glossiphonia">Glossiphonia</tp:taxon-name-part> (<tp:taxon-name-part taxon-name-part-type="subgenus" reg="Helobdella">Helobdella</tp:taxon-name-part>) <tp:taxon-name-part taxon-name-part-type="species" reg="stagnalis">stagnalis</tp:taxon-name-part></tp:taxon-name><comment>Moore, 1922</comment></tp:nomenclature-citation><tp:nomenclature-citation><tp:taxon-name>
                    <tp:taxon-name-part taxon-name-part-type="genus" reg="Bakedebdella">Bakedebdella</tp:taxon-name-part>
                    <tp:taxon-name-part taxon-name-part-type="species" reg="gibbosa">gibbosa</tp:taxon-name-part>
                  </tp:taxon-name><comment>Sciacchitiano, 1939</comment></tp:nomenclature-citation></tp:nomenclature-citation-list></tp:nomenclature><tp:treatment-sec sec-type="distribution" id="SECID0EUMAG"><title>Geographical distribution.</title><p>Transpalaearctic species. This is one of the most common leech species inhabiting freshwater ecosystems in Eurasia.</p></tp:treatment-sec><tp:treatment-sec sec-type="Locations" id="SECID0EZMAG"><title>Locations.</title><p>Yatria River (<named-content xmlns:xlink="http://www.w3.org/1999/xlink" content-type="dwc:verbatimCoordinates" xlink:type="simple"><named-content content-type="geo-json" specific-use="{&#34;type&#34;:&#34;Point&#34;,&#34;coordinates&#34;:[60.877500,64.263889]}" id="NCID0ECNAG" xlink:type="simple">64°15'50"N, 60°52'39"E</named-content></named-content>), Ob River (<named-content xmlns:xlink="http://www.w3.org/1999/xlink" content-type="dwc:verbatimCoordinates" xlink:type="simple"><named-content content-type="geo-json" specific-use="{&#34;type&#34;:&#34;Point&#34;,&#34;coordinates&#34;:[69.460722,61.093889]}" id="NCID0EKNAG" xlink:type="simple">61°5'38.0"N, 69°27'38.6"E</named-content></named-content>; <named-content xmlns:xlink="http://www.w3.org/1999/xlink" content-type="dwc:verbatimCoordinates" xlink:type="simple"><named-content content-type="geo-json" specific-use="{&#34;type&#34;:&#34;Point&#34;,&#34;coordinates&#34;:[68.657500,60.953611]}" id="NCID0ESNAG" xlink:type="simple">60°57'13"N, 68°39'27"E</named-content></named-content>), Saima River (<named-content xmlns:xlink="http://www.w3.org/1999/xlink" content-type="dwc:verbatimCoordinates" xlink:type="simple"><named-content content-type="geo-json" specific-use="{&#34;type&#34;:&#34;Point&#34;,&#34;coordinates&#34;:[73.419306,61.244750]}" id="NCID0E1NAG" xlink:type="simple">61°14'41.1"N, 73°25'09.5"E</named-content></named-content>), Shaitanskaya River (<named-content xmlns:xlink="http://www.w3.org/1999/xlink" content-type="dwc:verbatimCoordinates" xlink:type="simple"><named-content content-type="geo-json" specific-use="{&#34;type&#34;:&#34;Point&#34;,&#34;coordinates&#34;:[69.481083,61.080667]}" id="NCID0ECOAG" xlink:type="simple">61°4'50.4"N, 69°28'51.9"E</named-content></named-content>), Zhivoy stream (<named-content xmlns:xlink="http://www.w3.org/1999/xlink" content-type="dwc:verbatimCoordinates" xlink:type="simple"><named-content content-type="geo-json" specific-use="{&#34;type&#34;:&#34;Point&#34;,&#34;coordinates&#34;:[68.694444,60.889444]}" id="NCID0EKOAG" xlink:type="simple">60°53'22"N, 68°41'40"E</named-content></named-content>), Kabaniy stream (<named-content xmlns:xlink="http://www.w3.org/1999/xlink" content-type="dwc:verbatimCoordinates" xlink:type="simple"><named-content content-type="geo-json" specific-use="{&#34;type&#34;:&#34;Point&#34;,&#34;coordinates&#34;:[68.715278,60.901111]}" id="NCID0ESOAG" xlink:type="simple">60°54'4"N, 68°42'55"E</named-content></named-content>), Okhotnichiy stream (<named-content xmlns:xlink="http://www.w3.org/1999/xlink" content-type="dwc:verbatimCoordinates" xlink:type="simple"><named-content content-type="geo-json" specific-use="{&#34;type&#34;:&#34;Point&#34;,&#34;coordinates&#34;:[68.697778,60.935833]}" id="NCID0E1OAG" xlink:type="simple">60°56'9"N, 68°41'52"E</named-content></named-content>), Sredniy stream (<named-content xmlns:xlink="http://www.w3.org/1999/xlink" content-type="dwc:verbatimCoordinates" xlink:type="simple"><named-content content-type="geo-json" specific-use="{&#34;type&#34;:&#34;Point&#34;,&#34;coordinates&#34;:[68.712778,60.923333]}" id="NCID0ECPAG" xlink:type="simple">60°55'24"N, 68°42'46"E</named-content></named-content>), Irtysh River (<named-content xmlns:xlink="http://www.w3.org/1999/xlink" content-type="dwc:verbatimCoordinates" xlink:type="simple"><named-content content-type="geo-json" specific-use="{&#34;type&#34;:&#34;Point&#34;,&#34;coordinates&#34;:[69.138889,61.022500]}" id="NCID0EKPAG" xlink:type="simple">61°1'21"N, 69°8'20"E</named-content></named-content>; <named-content xmlns:xlink="http://www.w3.org/1999/xlink" content-type="dwc:verbatimCoordinates" xlink:type="simple"><named-content content-type="geo-json" specific-use="{&#34;type&#34;:&#34;Point&#34;,&#34;coordinates&#34;:[69.157222,61.016111]}" id="NCID0ESPAG" xlink:type="simple">61°0'58"N, 69°9'26"E</named-content></named-content>; <named-content xmlns:xlink="http://www.w3.org/1999/xlink" content-type="dwc:verbatimCoordinates" xlink:type="simple"><named-content content-type="geo-json" specific-use="{&#34;type&#34;:&#34;Point&#34;,&#34;coordinates&#34;:[68.986111,61.003889]}" id="NCID0E1PAG" xlink:type="simple">61°0'14"N, 68°59'10"E</named-content></named-content>; <named-content xmlns:xlink="http://www.w3.org/1999/xlink" content-type="dwc:verbatimCoordinates" xlink:type="simple"><named-content content-type="geo-json" specific-use="{&#34;type&#34;:&#34;Point&#34;,&#34;coordinates&#34;:[68.988611,60.999167]}" id="NCID0ECQAG" xlink:type="simple">60°59'57"N, 68°59'19"E</named-content></named-content>; <named-content xmlns:xlink="http://www.w3.org/1999/xlink" content-type="dwc:verbatimCoordinates" xlink:type="simple"><named-content content-type="geo-json" specific-use="{&#34;type&#34;:&#34;Point&#34;,&#34;coordinates&#34;:[68.989444,60.993611]}" id="NCID0EKQAG" xlink:type="simple">60°59'37"N, 68°59'22"E</named-content></named-content>), Mamontovyi creek (<named-content xmlns:xlink="http://www.w3.org/1999/xlink" content-type="dwc:verbatimCoordinates" xlink:type="simple"><named-content content-type="geo-json" specific-use="{&#34;type&#34;:&#34;Point&#34;,&#34;coordinates&#34;:[68.540833,60.955000]}" id="NCID0ESQAG" xlink:type="simple">60°57'18"N, 68°32'27"E</named-content></named-content>), Malyi Yugan River (<named-content xmlns:xlink="http://www.w3.org/1999/xlink" content-type="dwc:verbatimCoordinates" xlink:type="simple"><named-content content-type="geo-json" specific-use="{&#34;type&#34;:&#34;Point&#34;,&#34;coordinates&#34;:[74.467194,60.522861]}" id="NCID0E1QAG" xlink:type="simple">60°31'22.3"N, 74°28'01.9"E</named-content></named-content>), Bolshoi Yugan River (<named-content xmlns:xlink="http://www.w3.org/1999/xlink" content-type="dwc:verbatimCoordinates" xlink:type="simple"><named-content content-type="geo-json" specific-use="{&#34;type&#34;:&#34;Point&#34;,&#34;coordinates&#34;:[73.892222,60.293889]}" id="NCID0ECRAG" xlink:type="simple">60°17'38.0"N, 73°53'32.0"E</named-content></named-content>; <named-content xmlns:xlink="http://www.w3.org/1999/xlink" content-type="dwc:verbatimCoordinates" xlink:type="simple"><named-content content-type="geo-json" specific-use="{&#34;type&#34;:&#34;Point&#34;,&#34;coordinates&#34;:[73.893889,60.292500]}" id="NCID0EKRAG" xlink:type="simple">60°17'33.0"N, 73°53'38.0"E</named-content></named-content>), Lungunigyi River (<named-content xmlns:xlink="http://www.w3.org/1999/xlink" content-type="dwc:verbatimCoordinates" xlink:type="simple"><named-content content-type="geo-json" specific-use="{&#34;type&#34;:&#34;Point&#34;,&#34;coordinates&#34;:[74.205556,60.195278]}" id="NCID0ESRAG" xlink:type="simple">60°11'43.0"N, 74°12'20.0"E</named-content></named-content>), Ugutka River (<named-content xmlns:xlink="http://www.w3.org/1999/xlink" content-type="dwc:verbatimCoordinates" xlink:type="simple"><named-content content-type="geo-json" specific-use="{&#34;type&#34;:&#34;Point&#34;,&#34;coordinates&#34;:[74.061389,60.488056]}" id="NCID0E1RAG" xlink:type="simple">60°29'17.0"N, 74°03'41.0"E</named-content></named-content>).</p></tp:treatment-sec></tp:taxon-treatment>
