# Supplementary material for: ﻿First data on the Hirudinea fauna of lotic ecosystems of the Khanty-Mansi Autonomous Area (Russia)
Source: Zookeys. 2022 Jan 19;1082:73–85. doi: 10.3897/zookeys.1082.71859 (PMC8791916; doi:10.3897/zookeys.1082.71859)
Supplement: XML Treatment for Hemiclepsis marginata [file zookeys.1082.71859-treatment6.xml]

<!DOCTYPE tp:taxon-treatment
  PUBLIC "-//TaxonX//DTD Taxonomic Treatment Publishing DTD v0 20100105//EN" "tax-treatment-NSO.dtd">
<tp:taxon-treatment xmlns:tp="http://www.plazi.org/taxpub"><tp:treatment-meta><kwd-group><label>Taxon classification</label><kwd>
                  <named-content content-type="kingdom">Animalia</named-content>
                </kwd><kwd>
                  <named-content content-type="order">Rhynchobdellida</named-content>
                </kwd><kwd>
                  <named-content content-type="family">Glossiphoniidae</named-content>
                </kwd></kwd-group><mixed-citation publication-type="journal"><person-group><name><surname>Fedorova</surname><given-names>Lyudmila I.</given-names></name><name><surname>Kaygorodova</surname><given-names>Irina A.</given-names></name></person-group><article-title>﻿First data on the <tp:taxon-name><tp:taxon-name-part taxon-name-part-type="subclass">Hirudinea</tp:taxon-name-part></tp:taxon-name> fauna of lotic ecosystems of the Khanty-Mansi Autonomous Area (Russia)</article-title><source>Zookeys</source><day>19</day><month>01</month><year>2022</year><volume>1082</volume><fpage>73</fpage><lpage>85</lpage><pub-id pub-id-type="doi">10.3897/zookeys.1082.71859</pub-id></mixed-citation></tp:treatment-meta><tp:nomenclature><label>﻿</label><tp:taxon-name>
                <object-id xmlns:xlink="http://www.w3.org/1999/xlink" content-type="arpha" xlink:type="simple">3DC0E780-0029-535D-9165-87411987BB3E</object-id>
                <tp:taxon-name-part taxon-name-part-type="genus" reg="Hemiclepsis">Hemiclepsis</tp:taxon-name-part>
                <tp:taxon-name-part taxon-name-part-type="species" reg="marginata">marginata</tp:taxon-name-part>
              </tp:taxon-name><tp:taxon-authority>(Müller, 1774)</tp:taxon-authority><tp:nomenclature-citation-list><tp:nomenclature-citation><tp:taxon-name>
                    <tp:taxon-name-part taxon-name-part-type="genus" reg="Hirudo">Hirudo</tp:taxon-name-part>
                    <tp:taxon-name-part taxon-name-part-type="species" reg="marginata">marginata</tp:taxon-name-part>
                  </tp:taxon-name><comment>O. F. Müller, 1774</comment></tp:nomenclature-citation><tp:nomenclature-citation><tp:taxon-name>
                    <tp:taxon-name-part taxon-name-part-type="genus" reg="Piscicola">Piscicola</tp:taxon-name-part>
                    <tp:taxon-name-part taxon-name-part-type="species" reg="marginata">marginata</tp:taxon-name-part>
                  </tp:taxon-name><comment>Moquin-Tandon, 1827</comment></tp:nomenclature-citation><tp:nomenclature-citation><tp:taxon-name>
                    <tp:taxon-name-part taxon-name-part-type="genus" reg="Clepsine">Clepsine</tp:taxon-name-part>
                    <tp:taxon-name-part taxon-name-part-type="species" reg="marginata">marginata</tp:taxon-name-part>
                  </tp:taxon-name><comment>F. Müller, 1844</comment></tp:nomenclature-citation><tp:nomenclature-citation><tp:taxon-name>
                    <tp:taxon-name-part taxon-name-part-type="genus" reg="Hemiclepsis">Hemiclepsis</tp:taxon-name-part>
                    <tp:taxon-name-part taxon-name-part-type="species" reg="marginata">marginata</tp:taxon-name-part>
                  </tp:taxon-name><comment>Harding, 1910</comment></tp:nomenclature-citation></tp:nomenclature-citation-list></tp:nomenclature><tp:treatment-sec sec-type="distribution" id="SECID0EAVAG"><title>Geographical distribution.</title><p>Palaearctic region. Species has wide but uneven distribution. In Europe, this species is common in countries with temperate climates. Rarely found in North Africa. It has a nonuniform distribution in the Caucasus, Central Asia, Western and Eastern Siberia, the Far East, China, and Japan (<xref ref-type="bibr" rid="B21">Lukin 1976</xref>).</p></tp:treatment-sec><tp:treatment-sec sec-type="Locations" id="SECID0EKVAG"><title>Locations.</title><p>Ob River (<named-content xmlns:xlink="http://www.w3.org/1999/xlink" content-type="dwc:verbatimCoordinates" xlink:type="simple"><named-content content-type="geo-json" specific-use="{&#34;type&#34;:&#34;Point&#34;,&#34;coordinates&#34;:[69.460739,61.093900]}" id="NCID0ETVAG" xlink:type="simple">61°5'38.04"N, 69°27'38.66"E</named-content></named-content>; <named-content xmlns:xlink="http://www.w3.org/1999/xlink" content-type="dwc:verbatimCoordinates" xlink:type="simple"><named-content content-type="geo-json" specific-use="{&#34;type&#34;:&#34;Point&#34;,&#34;coordinates&#34;:[68.777222,60.965556]}" id="NCID0E2VAG" xlink:type="simple">60°57'56"N, 68°46'38"E</named-content></named-content>), Shaitanskaya River (<named-content xmlns:xlink="http://www.w3.org/1999/xlink" content-type="dwc:verbatimCoordinates" xlink:type="simple"><named-content content-type="geo-json" specific-use="{&#34;type&#34;:&#34;Point&#34;,&#34;coordinates&#34;:[69.481083,61.080667]}" id="NCID0EDWAG" xlink:type="simple">61°4'50.4"N, 69°28'51.9"E</named-content></named-content>), Zhivoy stream (<named-content xmlns:xlink="http://www.w3.org/1999/xlink" content-type="dwc:verbatimCoordinates" xlink:type="simple"><named-content content-type="geo-json" specific-use="{&#34;type&#34;:&#34;Point&#34;,&#34;coordinates&#34;:[68.694444,60.889444]}" id="NCID0ELWAG" xlink:type="simple">60°53'22"N, 68°41'40"E</named-content></named-content>), Mukhrinka River (<named-content xmlns:xlink="http://www.w3.org/1999/xlink" content-type="dwc:verbatimCoordinates" xlink:type="simple"><named-content content-type="geo-json" specific-use="{&#34;type&#34;:&#34;Point&#34;,&#34;coordinates&#34;:[68.714167,60.895000]}" id="NCID0ETWAG" xlink:type="simple">60°53'42"N, 68°42'51"E</named-content></named-content>), Kabaniy stream (<named-content xmlns:xlink="http://www.w3.org/1999/xlink" content-type="dwc:verbatimCoordinates" xlink:type="simple"><named-content content-type="geo-json" specific-use="{&#34;type&#34;:&#34;Point&#34;,&#34;coordinates&#34;:[68.715278,60.901111]}" id="NCID0E2WAG" xlink:type="simple">60°54'4"N, 68°42'55"E</named-content></named-content>), Okhotnichiy stream (<named-content xmlns:xlink="http://www.w3.org/1999/xlink" content-type="dwc:verbatimCoordinates" xlink:type="simple"><named-content content-type="geo-json" specific-use="{&#34;type&#34;:&#34;Point&#34;,&#34;coordinates&#34;:[68.697778,60.935833]}" id="NCID0EDXAG" xlink:type="simple">60°56'9"N, 68°41'52"E</named-content></named-content>), Sredniy stream (<named-content xmlns:xlink="http://www.w3.org/1999/xlink" content-type="dwc:verbatimCoordinates" xlink:type="simple"><named-content content-type="geo-json" specific-use="{&#34;type&#34;:&#34;Point&#34;,&#34;coordinates&#34;:[68.712778,60.923333]}" id="NCID0ELXAG" xlink:type="simple">60°55'24"N, 68°42'46"E</named-content></named-content>), Irtysh River (<named-content xmlns:xlink="http://www.w3.org/1999/xlink" content-type="dwc:verbatimCoordinates" xlink:type="simple"><named-content content-type="geo-json" specific-use="{&#34;type&#34;:&#34;Point&#34;,&#34;coordinates&#34;:[69.157222,61.016111]}" id="NCID0ETXAG" xlink:type="simple">61°0'58"N, 69°9'26"E</named-content></named-content>; <named-content xmlns:xlink="http://www.w3.org/1999/xlink" content-type="dwc:verbatimCoordinates" xlink:type="simple"><named-content content-type="geo-json" specific-use="{&#34;type&#34;:&#34;Point&#34;,&#34;coordinates&#34;:[68.986111,61.003889]}" id="NCID0E2XAG" xlink:type="simple">61°0'14"N, 68°59'10"E</named-content></named-content>; <named-content xmlns:xlink="http://www.w3.org/1999/xlink" content-type="dwc:verbatimCoordinates" xlink:type="simple"><named-content content-type="geo-json" specific-use="{&#34;type&#34;:&#34;Point&#34;,&#34;coordinates&#34;:[68.988611,60.999167]}" id="NCID0EDYAG" xlink:type="simple">60°59'57"N, 68°59'19"E</named-content></named-content>; <named-content xmlns:xlink="http://www.w3.org/1999/xlink" content-type="dwc:verbatimCoordinates" xlink:type="simple"><named-content content-type="geo-json" specific-use="{&#34;type&#34;:&#34;Point&#34;,&#34;coordinates&#34;:[68.989444,60.993611]}" id="NCID0ELYAG" xlink:type="simple">60°59'37"N, 68°59'22"E</named-content></named-content>), Mamontovyi creek (<named-content xmlns:xlink="http://www.w3.org/1999/xlink" content-type="dwc:verbatimCoordinates" xlink:type="simple"><named-content content-type="geo-json" specific-use="{&#34;type&#34;:&#34;Point&#34;,&#34;coordinates&#34;:[68.540833,60.955000]}" id="NCID0ETYAG" xlink:type="simple">60°57'18"N, 68°32'27"E</named-content></named-content>), Bolshoi Yugan River (<named-content xmlns:xlink="http://www.w3.org/1999/xlink" content-type="dwc:verbatimCoordinates" xlink:type="simple"><named-content content-type="geo-json" specific-use="{&#34;type&#34;:&#34;Point&#34;,&#34;coordinates&#34;:[73.893889,60.292500]}" id="NCID0E2YAG" xlink:type="simple">60°17'33.0"N, 73°53'38.0"E</named-content></named-content>).</p></tp:treatment-sec><ref-list><ref id="B21"><mixed-citation xmlns:xlink="http://www.w3.org/1999/xlink" xlink:type="simple"><person-group><name name-style="western"><surname>Lukin</surname><given-names>EI</given-names></name></person-group> (<year>1976</year>) <source>The Leech Fauna of the Soviet Union: Leeches in Fresh and Brackish Water Bodies.</source><publisher-name>Nauka</publisher-name>, <publisher-loc>Leningrad</publisher-loc>, <size units="page">284 pp</size>.</mixed-citation></ref></ref-list></tp:taxon-treatment>
