# Supplementary material for: ﻿First data on the Hirudinea fauna of lotic ecosystems of the Khanty-Mansi Autonomous Area (Russia)
Source: Zookeys. 2022 Jan 19;1082:73–85. doi: 10.3897/zookeys.1082.71859 (PMC8791916; doi:10.3897/zookeys.1082.71859)
Supplement: XML Treatment for Piscicola [file zookeys.1082.71859-treatment7.xml]

<!DOCTYPE tp:taxon-treatment
  PUBLIC "-//TaxonX//DTD Taxonomic Treatment Publishing DTD v0 20100105//EN" "tax-treatment-NSO.dtd">
<tp:taxon-treatment xmlns:tp="http://www.plazi.org/taxpub"><tp:treatment-meta><kwd-group><label>Taxon classification</label><kwd>
                  <named-content content-type="kingdom">Animalia</named-content>
                </kwd><kwd>
                  <named-content content-type="order">Rhynchobdellida</named-content>
                </kwd><kwd>
                  <named-content content-type="family">Piscicolidae</named-content>
                </kwd></kwd-group><mixed-citation publication-type="journal"><person-group><name><surname>Fedorova</surname><given-names>Lyudmila I.</given-names></name><name><surname>Kaygorodova</surname><given-names>Irina A.</given-names></name></person-group><article-title>﻿First data on the <tp:taxon-name><tp:taxon-name-part taxon-name-part-type="subclass">Hirudinea</tp:taxon-name-part></tp:taxon-name> fauna of lotic ecosystems of the Khanty-Mansi Autonomous Area (Russia)</article-title><source>Zookeys</source><day>19</day><month>01</month><year>2022</year><volume>1082</volume><fpage>73</fpage><lpage>85</lpage><pub-id pub-id-type="doi">10.3897/zookeys.1082.71859</pub-id></mixed-citation></tp:treatment-meta><tp:nomenclature><label>﻿</label><tp:taxon-name>
                <object-id xmlns:xlink="http://www.w3.org/1999/xlink" content-type="arpha" xlink:type="simple">15E8BA98-C871-5A0C-9F94-96DDF782B662</object-id>
                <tp:taxon-name-part taxon-name-part-type="genus" reg="Piscicola">Piscicola</tp:taxon-name-part>
              </tp:taxon-name><tp:taxon-authority>sp.</tp:taxon-authority></tp:nomenclature><tp:treatment-sec sec-type="New species records" id="SECID0E21AG"><title>New species records.</title><p>A single specimen from the Chumpas River (<named-content xmlns:xlink="http://www.w3.org/1999/xlink" content-type="dwc:verbatimCoordinates" xlink:type="simple"><named-content content-type="geo-json" specific-use="{&#34;type&#34;:&#34;Point&#34;,&#34;coordinates&#34;:[74.708889,61.273333]}" id="NCID0EE2AG" xlink:type="simple">61°16'24"N, 74°42'32"E</named-content></named-content>).</p></tp:treatment-sec><tp:treatment-sec sec-type="description" id="SECID0EJ2AG"><title>Morphological characteristics.</title><p>Piscine leech has middle size, its body length is 22 mm and diameter is 3.5 mm. Sucker size is commensurate with the width of the body. Dorsal pigmentation is absent, unlike the widespread <italic><tp:taxon-name><tp:taxon-name-part taxon-name-part-type="genus" reg="Piscicola">P.</tp:taxon-name-part><tp:taxon-name-part taxon-name-part-type="species" reg="geometra">geometra</tp:taxon-name-part></tp:taxon-name></italic> or other known species.</p></tp:treatment-sec></tp:taxon-treatment>
