# Supplementary material for: ﻿First data on the Hirudinea fauna of lotic ecosystems of the Khanty-Mansi Autonomous Area (Russia)
Source: Zookeys. 2022 Jan 19;1082:73–85. doi: 10.3897/zookeys.1082.71859 (PMC8791916; doi:10.3897/zookeys.1082.71859)
Supplement: XML Treatment for Erpobdella monostriata [file zookeys.1082.71859-treatment9.xml]

<!DOCTYPE tp:taxon-treatment
  PUBLIC "-//TaxonX//DTD Taxonomic Treatment Publishing DTD v0 20100105//EN" "tax-treatment-NSO.dtd">
<tp:taxon-treatment xmlns:tp="http://www.plazi.org/taxpub"><tp:treatment-meta><kwd-group><label>Taxon classification</label><kwd>
                  <named-content content-type="kingdom">Animalia</named-content>
                </kwd><kwd>
                  <named-content content-type="order">Rhynchobdellida</named-content>
                </kwd><kwd>
                  <named-content content-type="family">Erpobdellidae</named-content>
                </kwd></kwd-group><mixed-citation publication-type="journal"><person-group><name><surname>Fedorova</surname><given-names>Lyudmila I.</given-names></name><name><surname>Kaygorodova</surname><given-names>Irina A.</given-names></name></person-group><article-title>﻿First data on the <tp:taxon-name><tp:taxon-name-part taxon-name-part-type="subclass">Hirudinea</tp:taxon-name-part></tp:taxon-name> fauna of lotic ecosystems of the Khanty-Mansi Autonomous Area (Russia)</article-title><source>Zookeys</source><day>19</day><month>01</month><year>2022</year><volume>1082</volume><fpage>73</fpage><lpage>85</lpage><pub-id pub-id-type="doi">10.3897/zookeys.1082.71859</pub-id></mixed-citation></tp:treatment-meta><tp:nomenclature><label>﻿Species:</label><tp:taxon-name>
                <object-id xmlns:xlink="http://www.w3.org/1999/xlink" content-type="arpha" xlink:type="simple">802411C0-EA31-5573-AD4A-AEB481BE24D1</object-id>
                <tp:taxon-name-part taxon-name-part-type="genus" reg="Erpobdella">Erpobdella</tp:taxon-name-part>
                <tp:taxon-name-part taxon-name-part-type="species" reg="monostriata">monostriata</tp:taxon-name-part>
              </tp:taxon-name><tp:taxon-authority>(Lindenfeld et Pietruszynski, 1890)</tp:taxon-authority><tp:nomenclature-citation-list><tp:nomenclature-citation><tp:taxon-name>
                    <tp:taxon-name-part taxon-name-part-type="genus" reg="Nephelis">Nephelis</tp:taxon-name-part>
                    <tp:taxon-name-part taxon-name-part-type="species" reg="octoculata">octoculata</tp:taxon-name-part>
                    <tp:taxon-name-part taxon-name-part-type="infraspecific-rank">var.</tp:taxon-name-part>
                    <tp:taxon-name-part taxon-name-part-type="variety" reg="monostriata">monostriata</tp:taxon-name-part>
                  </tp:taxon-name><comment>Lindenfeld &amp; Pietruszynski, 1890</comment></tp:nomenclature-citation><tp:nomenclature-citation><tp:taxon-name>
                    <tp:taxon-name-part taxon-name-part-type="genus" reg="Erpobdella">Erpobdella</tp:taxon-name-part>
                    <tp:taxon-name-part taxon-name-part-type="species" reg="vilnensis">vilnensis</tp:taxon-name-part>
                  </tp:taxon-name><comment>(Liskiewitz, 1925) in part</comment></tp:nomenclature-citation></tp:nomenclature-citation-list></tp:nomenclature><tp:treatment-sec sec-type="distribution" id="SECID0EAGBG"><title>Geographical distribution.</title><p>Palaearctic region. This species occurs in Europe from the Netherlands (<xref ref-type="bibr" rid="B12">Haaren et al. 2004</xref>) in the west to the Voronezh region of Russia in the east (<xref ref-type="bibr" rid="B32">Utevsky et al. 2015</xref>). It has been recently reported in East Kazakhstan (Kaygorodova &amp; Fedorova, 2016). This study reports the first finding in the north of Western Siberia.</p></tp:treatment-sec><tp:treatment-sec sec-type="Locations" id="SECID0EOGBG"><title>Locations.</title><p>Schekurya River (<named-content xmlns:xlink="http://www.w3.org/1999/xlink" content-type="dwc:verbatimCoordinates" xlink:type="simple"><named-content content-type="geo-json" specific-use="{&#34;type&#34;:&#34;Point&#34;,&#34;coordinates&#34;:[60.906661,64.264542]}" id="NCID0EXGBG" xlink:type="simple">64°15'52.35"N, 60°54'23.98"E</named-content></named-content>), Ob River (<named-content xmlns:xlink="http://www.w3.org/1999/xlink" content-type="dwc:verbatimCoordinates" xlink:type="simple"><named-content content-type="geo-json" specific-use="{&#34;type&#34;:&#34;Point&#34;,&#34;coordinates&#34;:[73.349139,61.257611]}" id="NCID0E6GBG" xlink:type="simple">61°15'27.4"N, 73°20'56.9"E</named-content></named-content>), Saima River (<named-content xmlns:xlink="http://www.w3.org/1999/xlink" content-type="dwc:verbatimCoordinates" xlink:type="simple"><named-content content-type="geo-json" specific-use="{&#34;type&#34;:&#34;Point&#34;,&#34;coordinates&#34;:[73.419306,61.244750]}" id="NCID0EHHBG" xlink:type="simple">61°14'41.1"N, 73°25'09.5"E</named-content></named-content>), Shaitanskaya River (<named-content xmlns:xlink="http://www.w3.org/1999/xlink" content-type="dwc:verbatimCoordinates" xlink:type="simple"><named-content content-type="geo-json" specific-use="{&#34;type&#34;:&#34;Point&#34;,&#34;coordinates&#34;:[69.481083,61.080667]}" id="NCID0EPHBG" xlink:type="simple">61°4'50.4"N, 69°28'51.9"E</named-content></named-content>), Mukhrinka River (<named-content xmlns:xlink="http://www.w3.org/1999/xlink" content-type="dwc:verbatimCoordinates" xlink:type="simple"><named-content content-type="geo-json" specific-use="{&#34;type&#34;:&#34;Point&#34;,&#34;coordinates&#34;:[68.714167,60.895000]}" id="NCID0EXHBG" xlink:type="simple">60°53'42"N, 68°42'51"E</named-content></named-content>), Zhivoy stream (<named-content xmlns:xlink="http://www.w3.org/1999/xlink" content-type="dwc:verbatimCoordinates" xlink:type="simple"><named-content content-type="geo-json" specific-use="{&#34;type&#34;:&#34;Point&#34;,&#34;coordinates&#34;:[68.694444,60.889444]}" id="NCID0E6HBG" xlink:type="simple">60°53'22"N, 68°41'40"E</named-content></named-content>), Kabaniy stream (<named-content xmlns:xlink="http://www.w3.org/1999/xlink" content-type="dwc:verbatimCoordinates" xlink:type="simple"><named-content content-type="geo-json" specific-use="{&#34;type&#34;:&#34;Point&#34;,&#34;coordinates&#34;:[68.715278,60.901111]}" id="NCID0EHIBG" xlink:type="simple">60°54'4"N, 68°42'55"E</named-content></named-content>), Okhotnichiy stream (<named-content xmlns:xlink="http://www.w3.org/1999/xlink" content-type="dwc:verbatimCoordinates" xlink:type="simple"><named-content content-type="geo-json" specific-use="{&#34;type&#34;:&#34;Point&#34;,&#34;coordinates&#34;:[68.697778,60.935833]}" id="NCID0EPIBG" xlink:type="simple">60°56'9"N, 68°41'52"E</named-content></named-content>), Sredniy stream (<named-content xmlns:xlink="http://www.w3.org/1999/xlink" content-type="dwc:verbatimCoordinates" xlink:type="simple"><named-content content-type="geo-json" specific-use="{&#34;type&#34;:&#34;Point&#34;,&#34;coordinates&#34;:[68.712778,60.923333]}" id="NCID0EXIBG" xlink:type="simple">60°55'24"N, 68°42'46"E</named-content></named-content>), Irtysh River (<named-content xmlns:xlink="http://www.w3.org/1999/xlink" content-type="dwc:verbatimCoordinates" xlink:type="simple"><named-content content-type="geo-json" specific-use="{&#34;type&#34;:&#34;Point&#34;,&#34;coordinates&#34;:[69.138889,61.022500]}" id="NCID0E6IBG" xlink:type="simple">61°1'21"N, 69°8'20"E</named-content></named-content>; <named-content xmlns:xlink="http://www.w3.org/1999/xlink" content-type="dwc:verbatimCoordinates" xlink:type="simple"><named-content content-type="geo-json" specific-use="{&#34;type&#34;:&#34;Point&#34;,&#34;coordinates&#34;:[69.157222,61.016111]}" id="NCID0EHJBG" xlink:type="simple">61°0'58"N, 69°9'26"E</named-content></named-content>), Bolshoi Yugan River (<named-content xmlns:xlink="http://www.w3.org/1999/xlink" content-type="dwc:verbatimCoordinates" xlink:type="simple"><named-content content-type="geo-json" specific-use="{&#34;type&#34;:&#34;Point&#34;,&#34;coordinates&#34;:[73.893889,60.292500]}" id="NCID0EPJBG" xlink:type="simple">60°17'33.0"N, 73°53'38.0"E</named-content></named-content>), Wachem-peu River (<named-content xmlns:xlink="http://www.w3.org/1999/xlink" content-type="dwc:verbatimCoordinates" xlink:type="simple"><named-content content-type="geo-json" specific-use="{&#34;type&#34;:&#34;Point&#34;,&#34;coordinates&#34;:[73.922806,60.271389]}" id="NCID0EXJBG" xlink:type="simple">60°16'17.0"N, 73°55'22.1"E</named-content></named-content>).</p></tp:treatment-sec><ref-list><ref id="B12"><mixed-citation xmlns:xlink="http://www.w3.org/1999/xlink" xlink:type="simple"><person-group><name name-style="western"><surname>Haaren</surname><given-names>T</given-names></name><name name-style="western"><surname>Hop</surname><given-names>H</given-names></name><name name-style="western"><surname>Soes</surname><given-names>M</given-names></name><name name-style="western"><surname>Tempelman</surname><given-names>D</given-names></name></person-group> (<year>2004</year>) <article-title>The freshwater leeches (<tp:taxon-name><tp:taxon-name-part taxon-name-part-type="subclass">Hirudinea</tp:taxon-name-part></tp:taxon-name>) of the Netherlands.</article-title><source>Lauterbornia</source><volume>52</volume>: <fpage>113</fpage>–<lpage>131</lpage>.</mixed-citation></ref><ref id="B32"><mixed-citation xmlns:xlink="http://www.w3.org/1999/xlink" xlink:type="simple"><person-group><name name-style="western"><surname>Utevsky</surname><given-names>S</given-names></name><name name-style="western"><surname>Dubov</surname><given-names>PG</given-names></name><name name-style="western"><surname>Prokin</surname><given-names>AA</given-names></name></person-group> (<year>2015</year>) <article-title>First Russian record of <italic><tp:taxon-name><tp:taxon-name-part taxon-name-part-type="genus">Erpobdella</tp:taxon-name-part><tp:taxon-name-part taxon-name-part-type="species">monostriata</tp:taxon-name-part></tp:taxon-name></italic>: DNA barcoding and geographical distribution.</article-title><source>Spitaxa</source><volume>38</volume>(<issue>2</issue>): <fpage>161</fpage>–<lpage>168</lpage>.</mixed-citation></ref></ref-list></tp:taxon-treatment>
