# Supplementary material for: ﻿First data on the Hirudinea fauna of lotic ecosystems of the Khanty-Mansi Autonomous Area (Russia)
Source: Zookeys. 2022 Jan 19;1082:73–85. doi: 10.3897/zookeys.1082.71859 (PMC8791916; doi:10.3897/zookeys.1082.71859)
Supplement: XML Treatment for Erpobdella vilnensis [file zookeys.1082.71859-treatment10.xml]

<!DOCTYPE tp:taxon-treatment
  PUBLIC "-//TaxonX//DTD Taxonomic Treatment Publishing DTD v0 20100105//EN" "tax-treatment-NSO.dtd">
<tp:taxon-treatment xmlns:tp="http://www.plazi.org/taxpub"><tp:treatment-meta><kwd-group><label>Taxon classification</label><kwd>
                  <named-content content-type="kingdom">Animalia</named-content>
                </kwd><kwd>
                  <named-content content-type="order">Rhynchobdellida</named-content>
                </kwd><kwd>
                  <named-content content-type="family">Erpobdellidae</named-content>
                </kwd></kwd-group><mixed-citation publication-type="journal"><person-group><name><surname>Fedorova</surname><given-names>Lyudmila I.</given-names></name><name><surname>Kaygorodova</surname><given-names>Irina A.</given-names></name></person-group><article-title>﻿First data on the <tp:taxon-name><tp:taxon-name-part taxon-name-part-type="subclass">Hirudinea</tp:taxon-name-part></tp:taxon-name> fauna of lotic ecosystems of the Khanty-Mansi Autonomous Area (Russia)</article-title><source>Zookeys</source><day>19</day><month>01</month><year>2022</year><volume>1082</volume><fpage>73</fpage><lpage>85</lpage><pub-id pub-id-type="doi">10.3897/zookeys.1082.71859</pub-id></mixed-citation></tp:treatment-meta><tp:nomenclature><label>﻿</label><tp:taxon-name>
                <object-id xmlns:xlink="http://www.w3.org/1999/xlink" content-type="arpha" xlink:type="simple">DBDA8206-F39A-5A47-8611-21C777E602E4</object-id>
                <tp:taxon-name-part taxon-name-part-type="genus" reg="Erpobdella">Erpobdella</tp:taxon-name-part>
                <tp:taxon-name-part taxon-name-part-type="species" reg="vilnensis">vilnensis</tp:taxon-name-part>
              </tp:taxon-name><tp:taxon-authority>(Liskiewicz, 1925)</tp:taxon-authority><tp:nomenclature-citation-list><tp:nomenclature-citation><tp:taxon-name>
                    <tp:taxon-name-part taxon-name-part-type="genus" reg="Nephelis">Nephelis</tp:taxon-name-part>
                    <tp:taxon-name-part taxon-name-part-type="species" reg="testacea">testacea</tp:taxon-name-part>
                    <tp:taxon-name-part taxon-name-part-type="infraspecific-rank">f.</tp:taxon-name-part>
                    <tp:taxon-name-part taxon-name-part-type="form" reg="nigricollis">nigricollis</tp:taxon-name-part>
                  </tp:taxon-name><comment>Brandes, 1900</comment></tp:nomenclature-citation><tp:nomenclature-citation><tp:taxon-name>
                    <tp:taxon-name-part taxon-name-part-type="genus" reg="Herpobdella">Herpobdella</tp:taxon-name-part>
                    <tp:taxon-name-part taxon-name-part-type="species" reg="testacea">testacea</tp:taxon-name-part>
                    <tp:taxon-name-part taxon-name-part-type="infraspecific-rank">var.</tp:taxon-name-part>
                    <tp:taxon-name-part taxon-name-part-type="variety" reg="nigricollis">nigricollis</tp:taxon-name-part>
                  </tp:taxon-name><comment>Johansson, 1929</comment></tp:nomenclature-citation></tp:nomenclature-citation-list></tp:nomenclature><tp:treatment-sec sec-type="distribution" id="SECID0EHMBG"><title>Geographical distribution.</title><p>Palaearctic region. <italic><tp:taxon-name><tp:taxon-name-part taxon-name-part-type="genus" reg="Erpobdella">Erpobdella</tp:taxon-name-part><tp:taxon-name-part taxon-name-part-type="species" reg="vilnensis">vilnensis</tp:taxon-name-part></tp:taxon-name></italic> is rather a common leech species that occurs in Central, Eastern, and Southeastern Europe (<xref ref-type="bibr" rid="B25">Nesemann and Neubert 1999</xref>). The easternmost distribution records were from Kyrgyzstan (<xref ref-type="bibr" rid="B13">Jueg et al. 2013</xref>) and eastern Kazakhstan (<xref ref-type="bibr" rid="B14">Kaygorodova and Fedorova 2016</xref>).</p></tp:treatment-sec><tp:treatment-sec sec-type="Locations" id="SECID0EENBG"><title>Locations.</title><p>Ob River (<named-content xmlns:xlink="http://www.w3.org/1999/xlink" content-type="dwc:verbatimCoordinates" xlink:type="simple"><named-content content-type="geo-json" specific-use="{&#34;type&#34;:&#34;Point&#34;,&#34;coordinates&#34;:[68.777222,60.965556]}" id="NCID0ENNBG" xlink:type="simple">60°57'56"N, 68°46'38"E</named-content></named-content>; <named-content xmlns:xlink="http://www.w3.org/1999/xlink" content-type="dwc:verbatimCoordinates" xlink:type="simple"><named-content content-type="geo-json" specific-use="{&#34;type&#34;:&#34;Point&#34;,&#34;coordinates&#34;:[73.349139,61.257611]}" id="NCID0EVNBG" xlink:type="simple">61°15'27.4"N, 73°20'56.9"E</named-content></named-content>), Shaitanskaya River (<named-content xmlns:xlink="http://www.w3.org/1999/xlink" content-type="dwc:verbatimCoordinates" xlink:type="simple"><named-content content-type="geo-json" specific-use="{&#34;type&#34;:&#34;Point&#34;,&#34;coordinates&#34;:[69.481083,61.080667]}" id="NCID0E4NBG" xlink:type="simple">61°4'50.4"N, 69°28'51.9"E</named-content></named-content>), Negus-yah River (<named-content xmlns:xlink="http://www.w3.org/1999/xlink" content-type="dwc:verbatimCoordinates" xlink:type="simple"><named-content content-type="geo-json" specific-use="{&#34;type&#34;:&#34;Point&#34;,&#34;coordinates&#34;:[74.215000,60.198611]}" id="NCID0EFOBG" xlink:type="simple">60°11'55.0"N, 74°12'54.0"E</named-content></named-content>), Lungunigyi River (<named-content xmlns:xlink="http://www.w3.org/1999/xlink" content-type="dwc:verbatimCoordinates" xlink:type="simple"><named-content content-type="geo-json" specific-use="{&#34;type&#34;:&#34;Point&#34;,&#34;coordinates&#34;:[74.205556,60.195278]}" id="NCID0ENOBG" xlink:type="simple">60°11'43.0"N, 74°12'20.0"E</named-content></named-content>).</p></tp:treatment-sec><ref-list><ref id="B25"><mixed-citation xmlns:xlink="http://www.w3.org/1999/xlink" xlink:type="simple"><person-group><name name-style="western"><surname>Nesemann</surname><given-names>H</given-names></name><name name-style="western"><surname>Neubert</surname><given-names>E</given-names></name></person-group> (<year>1999</year>) <article-title><tp:taxon-name><tp:taxon-name-part taxon-name-part-type="class">Clitellata</tp:taxon-name-part></tp:taxon-name>, Branchiobdellada, Acanthobdellada, <tp:taxon-name><tp:taxon-name-part taxon-name-part-type="subclass">Hirudinea</tp:taxon-name-part></tp:taxon-name>.</article-title><source>Spectrum Akademischer Verlag, Berlin,</source><volume>6</volume>(<issue>2</issue>): <fpage>1</fpage>–<lpage>178</lpage>.</mixed-citation></ref><ref id="B13"><mixed-citation xmlns:xlink="http://www.w3.org/1999/xlink" xlink:type="simple"><person-group><name name-style="western"><surname>Jueg</surname><given-names>U</given-names></name><name name-style="western"><surname>Grosser</surname><given-names>C</given-names></name><name name-style="western"><surname>Pešić</surname><given-names>V</given-names></name></person-group> (<year>2013</year>) <article-title>Bemerkungen zur Egelfauna (<tp:taxon-name><tp:taxon-name-part taxon-name-part-type="subclass">Hirudinea</tp:taxon-name-part></tp:taxon-name>) von Kirgistan.</article-title><source>Lauterbornia</source><volume>76</volume>: <fpage>103</fpage>–<lpage>109</lpage>.</mixed-citation></ref><ref id="B14"><mixed-citation xmlns:xlink="http://www.w3.org/1999/xlink" xlink:type="simple"><person-group><name name-style="western"><surname>Kaygorodova</surname><given-names>IA</given-names></name><name name-style="western"><surname>Fedorova</surname><given-names>LI</given-names></name></person-group> (<year>2016</year>) <article-title>The first data on species diversity of leeches (<tp:taxon-name><tp:taxon-name-part taxon-name-part-type="subclass">Hirudinea</tp:taxon-name-part></tp:taxon-name>) in the Irtysh River Basin, East Kazakhstan.</article-title><source>Zootaxa</source><volume>4144</volume>(<issue>2</issue>): <fpage>287</fpage>–<lpage>290</lpage>. <ext-link xlink:href="10.11646/zootaxa.4144.2.10" ext-link-type="doi" xlink:type="simple">https://doi.org/10.11646/zootaxa.4144.2.10</ext-link></mixed-citation></ref></ref-list></tp:taxon-treatment>
